# Supplementary material for: Oviductin sets the species-specificity of the mammalian zona pellucida
Source: eLife. 2025 Jun 9;13:RP101338. doi: 10.7554/eLife.101338 (PMC12148327; doi:10.7554/eLife.101338)
Supplement: Figure 4—source data 1. [file elife-101338-fig4-data1.zip]

Archive with 1 entries (1 files):
- Fig. 4b WB source data.tif
