# Supplementary material for: Oviductin sets the species-specificity of the mammalian zona pellucida
Source: eLife. 2025 Jun 9;13:RP101338. doi: 10.7554/eLife.101338 (PMC12148327; doi:10.7554/eLife.101338)
Supplement: Figure 4—figure supplement 2—source data 2. [file elife-101338-fig4-figsupp2-data2.zip]

Archive with 2 entries (2 files):
- Fig Supplem WB source data anti-His and anti-Flag.tif
- Fig Supplem WB source data anti-OVGP1.tif
